# Supplementary material for: Versatile Polycaprolactone-Based Drug Delivery System with Enhanced Cytocompatibility and Antibacterial Activity
Source: J Funct Biomater. 2025 May 15;16(5):182. doi: 10.3390/jfb16050182 (PMC12111853; doi:10.3390/jfb16050182)
Supplement: Supplementary file 1 [file jfb-16-00182-s001.zip]

Archive with 1 entries (1 files):
- jfb-3584621-supplementary.pdf
